# Supplementary material for: Arsenic in Slovakia: Pollution Issues and the Potential of Magnetic Carbon Biomaterials for Wastewater Treatment
Source: Materials (Basel). 2025 Jan 10;18(2):289. doi: 10.3390/ma18020289 (PMC11767112; doi:10.3390/ma18020289)
Supplement: Supplementary file 1 [file materials-18-00289-s001.zip]

Archive with 1 entries (1 files):
- materials-3395825-supplementary.pdf
